# Supplementary material for: Spheroids of FAP-Positive Cell Lines as a Model for Screening Drugs That Affect FAP Expression
Source: Biomedicines. 2023 Jul 18;11(7):2017. doi: 10.3390/biomedicines11072017 (PMC10377737; doi:10.3390/biomedicines11072017)
Supplement: Supplementary file 1 [file biomedicines-11-02017-s001.zip]

Archive with 1 entries (1 files):
- biomedicines-2471637-supplementary.pdf
